# Supplementary material for: Controlled Production of Zearalenone-Glucopyranoside Standards with Cunninghamella Strains Using Sulphate-Depleted Media
Source: Toxins (Basel). 2021 May 21;13(6):366. doi: 10.3390/toxins13060366 (PMC8224279; doi:10.3390/toxins13060366)
Supplement: Supplementary file 1 [file toxins-13-00366-s001.zip]

Archive with 1 entries (1 files):
- toxins-1226185-supplementary for final JP.pdf
